# Supplementary material for: Type I beta turns make a new twist in pentapeptide repeat proteins: Crystal structure of Alr5209 from Nostoc sp. PCC 7120 determined at 1.7 angström resolution
Source: J Struct Biol X. 2019 Aug 14;3:100010. doi: 10.1016/j.yjsbx.2019.100010 (PMC7337050; doi:10.1016/j.yjsbx.2019.100010)
Supplement: Supplementary data 2 [file mmc2.xml]

<?xml version="1.0" encoding="utf-8" standalone="no"?>
<data>
  <datasets>
    <author>kennedm4@miamioh.edu</author>
    <type>0</type>
    <dataset>
      <value>6</value>
      <reason>Other (please explain)</reason>
      <comments>all relevant data has been submitted to the protein data bank</comments>
    </dataset>
  </datasets>
</data>
